# Supplementary material for: Playing in ‘The Backyard’: Environmental Features and Conditions of a Natural Playspace Which Support Diverse Outdoor Play Activities among Younger Children
Source: Int J Environ Res Public Health. 2022 Oct 3;19(19):12661. doi: 10.3390/ijerph191912661 (PMC9565111; doi:10.3390/ijerph191912661)
Supplement: Supplementary file 1 [file ijerph-19-12661-s001.zip]

Archive with 1 entries (1 files):
- ijerph-1822840-supplementary.pdf
